# Supplementary material for: Effects of Aquatic Exercise on Individuals with Hypertension: A Systematic Review
Source: Healthcare (Basel). 2026 Feb 17;14(4):513. doi: 10.3390/healthcare14040513 (PMC12941251; doi:10.3390/healthcare14040513)
Supplement: Supplementary file 1 [file healthcare-14-00513-s001.zip]

Archive with 3 entries (3 files):
- Suplementary1.pdf
- Suplementary2.pdf
- Suplementary3.pdf
